# Supplementary material for: Comparative Evaluation of the Essential Oil of the New Ukrainian Lavandula angustifolia and Lavandula x intermedia Cultivars Grown on the Same Plots
Source: Molecules. 2022 Mar 26;27(7):2152. doi: 10.3390/molecules27072152 (PMC9000678; doi:10.3390/molecules27072152)
Supplement: Supplementary file 1 [file molecules-27-02152-s001.zip]

Archive with 1 entries (1 files):
- molecules-1651909-supplementary.xlsx
