# Supplementary material for: Comparative Evaluation of the Essential Oil of the New Ukrainian Lavandula angustifolia and Lavandula x intermedia Cultivars Grown on the Same Plots
Source: Molecules. 2022 Mar 26;27(7):2152. doi: 10.3390/molecules27072152 (PMC9000678; doi:10.3390/molecules27072152)
Supplement: Supplementary file 1 [file molecules-27-02152-s001.zip › molecules-1651909-supplementary.xlsx]

## Sheet: Table S1 all data, part A
	Table S1. GC data for the essential oil components identified in samples from different culitvars of L. angustifolia (LA1-7) and L. intermedia (LI1-LI8). Apart from LRI - linear retention indices (experimental and reference values) all figures represents mean of three replicates of % abundance (area percent without solvent peak) *- tentative identification, nd- no data, TF - total flowering.
Identification	Component		LRI		Species:	Lavandula angustifolia																Lavandula x intermedia
					Cultivar:	LA1		LA2				LA3		LA4		LA5		LA6		LA7		LI1		LI2		LI3				LI4		LI5		LI6		LI7		LI8
					Sample ID:	460	460	452	452	473	473	463	463	464	464	469	469	471	471	458	458	130	130	136	136	226	226	322	322	465	465	470	470	472	472	476	476	462	462
					Year:	2020	2020	2020	2020	2020	2020	2020	2020	2020	2020	2020	2020	2020	2020	2020	2020	2016	2016	2016	2016	2017	2017	2018	2018	2020	2020	2020	2020	2020	2020	2020	2020	2020	2020
					Fworeing stage:	TF	TF	TF	TF	End of TF	End of TF	TF	TF	TF	TF	TF	TF	TF	TF	TF	TF	TF	TF	TF	TF	TF	TF	TF	TF	TF	TF	TF	TF	TF	TF	TF	TF	TF	TF
			LRI exp.	LRI ref.		Area%	SD	Area%	SD	Area%	SD	Area%	SD	Area%	SD	Area%	SD	Area%	SD	Area%	SD	Area%	SD	Area%	SD	Area%	SD	Area%	SD	Area%	SD	Area%	SD	Area%	SD	Area%	SD	Area%	SD
Yes	1	1-hexanol	869	869.7						0.179	0.0180831	0.0726667	0.00208167							0.0746667	0.00251661
Yes	2	α-thujene	923.597	927.8								0.0573333	0.0011547			0.05	0.00173205	0.0293333	0.0023094			0.00533333	0.00057735			0.018	0.002							0.0553333	0.00288675
Yes	3	α-pinene	928.563	936.1		0.0296667	0.00057735			0.0236667	0.00305505	0.085	0.00264575	0.049	0	0.0956667	0.00152753	0.0496667	0.017673			0.0483333	0.00208167			0.183333	0.00776745			0.105667	0.00450925	0.222667	0.00251661	0.353667	0.0187705	0.09	0.021166	0.202333	0.00208167
Yes	4	camphene	942.062	950.3		0.188333	0.00416333			0.021	0.00565685	0.0486667	0.0023094	0.0775	0.00212132			0.057	0.002			0.0446667	0.00208167			0.234667	0.0181751	0.0433333	0.0057735	0.140667	0.0125831	0.295667	0.0144338	0.261333	0.0124231	0.111667	0.00665833	0.261333	0.00288675
Tentative	5	sabinene*	975	973																		0.04	0.0317648			0.0333333	0.0120968
Yes	6	β-pinene	970.447	977.7								0.05	0.00565685	0.233	0.00565685	0.0703333	0.00251661	0.031	0.00173205			0.0476667	0.00404145			0.120667	0.0130512	0.0366667	0.0057735	0.122667	0.0011547	0.188667	0.00152753	0.335667	0.0147422	0.087	0.00173205	0.225667	0.00057735
Yes	7	1-octen-3-ol	981.359	980		0.0883333	0.00208167	0.418333	0.0092376	0.361667	0.00472582	0.268333	0.00550757	0.037	0	0.06	0.001	0.0723333	0.00057735	0.402333	0.0200083	0.239333	0.0185562	0.212667	0.0011547	0.345667	0.0170098	0.106667	0.00288675	0.100667	0.0011547			0.114667	0.00152753	0.102333	0.00152753
Yes	8	3-Octanone	986.437	984.5		0.151667	0.00568624	0.395333	0.0100167	0.495333	0.00702377	0.355	0.00964365			0.232333	0.00472582	0.305333	0.00404145			0.157667	0.026727	0.0913333	0.0102632	0.275	0.02	0.055	0.005	0.04	0			0.117333	0.0011547	0.183667	0.0051316
Yes	9	β-myrcene	990.508	989.2		0.138667	0.00378594			0.199667	0.00321455	0.191667	0.00351188	0.177	0	0.376	0.006245	0.216667	0.00404145	0.0576667	0.0145717	0.0433333	0.0085049	0.0316667	0.00251661	0.162667	0.00568624	0.2	0.01	0.303333	0.0181475	0.274333	0.00404145	0.286	0.00793725	0.183667	0.0070946	0.16	0.00458258
Yes	10	Buthyl butanoate	997.414	997										0.0765	0.000707107	0.339667	0.00503322	0.265667	0.00208167			0.0556667	0.012741			0.125667	0.00305505	0.0433333	0.011547	0.086	0.00173205			0.129	0.001
Yes	11	3-octanol	997.688	993.2		0.105333	0.0150444	0.198	0.0234307	0.341333	0.00665833													0.129667	0.0170392
Yes	12	coelution of buthyl butanoate and 3-octanol	997.652									0.219667	0.0187705																							0.137667	0.0196554
Yes	13	3-carene	1006.84	1011.3										0.041	0							0.0173333	0.00305505			0.0336667	0.0011547			0.0806667	0.00208167	0.100667	0.00057735	0.0883333	0.00057735			0.0903333	0.00152753
Yes	14	hexyl acetate	1014.77	1010.4				0.136667	0.00208167	0.216667	0.00950438	0.167667	0.0023094	0.0655	0.00212132	0.341667	0.0110151	0.256667	0.00152753	0.053	0.00519615	0.121	0.0164621	0.108	0.004	0.246667	0.0126623	0.0566667	0.011547	0.116667	0.00208167			0.0506667	0.00251661	0.0593333	0.00152753
Yes	15	p-cymene	1021.74	1024.3		0.174	0.002	0.229	0.003	0.38	0.007	0.432333	0.00602771	0.1935	0.0106066	0.439	0.00754983	0.408333	0.0375411	0.191667	0.00152753	0.263	0.00754983	0.587667	0.0109697	0.29	0.00519615	0.166667	0.011547	0.191667	0.0011547	0.196333	0.00378594	0.259	0.001	0.188667	0.00251661	0.172333	0.00152753
Yes	16	coelution of eucalyptol and limonen	1025.7			1.51333	0.0135769	0.718333	0.0231805	0.809	0.0072111	0.53	0.004	7.793	0.00141421	0.566333	0.00986577	1.073	0.004	0.381667	0.00981495	7.409	0.239633	0.468667	0.0120968	6.24167	0.0796513	2.645	0.0259808	5.00433	0.0593492	5.08867	0.0493288	6.01133	0.0931898	3.97833	0.0704438	6.70967	0.0822456
Yes	17	lavender lactone	1039.45	1039		0.0883333	0.0085049																	0.34	0.0069282
Yes	18	cis-β-ocimene	1041.15	1037.8						0.064	0.0226053			0.0765	0.0374767	0.818	0.0208087	0.024	0.00173205											0.345	0.004	0.225	0.0043589	0.133667	0.00404145
Yes	19	trans-β-ocimene	1047.16	1048						0.0265	0.00212132					0.42	0.00984886													0.439333	0.00763763	0.117	0.00556776	0.0996667	0.0132791
Yes	20	γ-terpinene	1055.73	1059.7												0.0746667	0.00832666					0.0183333	0.00251661	0.332333	0.00568624	0.0193333	0.00152753
Yes	21	cis-sabinene hydrate	1064.65	1065		0.147333	0.00288675	0.269333	0.00251661	0.292667	0.00351188	0.317	0.0043589	0.2355	0.00494975	0.124333	0.00550757	0.235667	0.0061101	0.609667	0.00378594	0.328667	0.0136504	5.66367	0.178959	0.12	0.00556776			0.083	0.00173205	0.106667	0.0011547	0.195667	0.00251661	0.179	0.0121655	0.139667	0.0249065
Yes	22	cis-Linalool oxide, (furanoid)	1069.68	1075.1		2.31667	0.0162891	1.36467	0.00907377	0.431667	0.00351188	1.14967	0.0106927	0.7115	0.00636396	0.252667	0.0245425	0.492333	0.00472582	0.912667	0.0482735	2.21467	0.0653172	5.34533	0.12067	1.19967	0.0378065	0.673333	0.0305505	0.195667	0.00208167	0.138333	0.00057735	0.208	0.003	0.536333	0.0219393	0.421333	0.0414287
Yes	23	1-octanol	1074.85	1071.5																										0.0616667	0.0228546	0.0306667	0.0011547
Yes	24	trans-linalool oxide, (furanoid)	1085.95	1083.3		2.092	0.017	1.30967	0.00416333	0.548	0.00519615	1.12	0.003	0.671	0.0141421	0.254333	0.0147422	0.495	0.00793725	0.893333	0.00665833	2.065	0.049366			1.13733	0.00971253	0.716667	0.0057735	0.266667	0.00404145	0.210333	0.00585947	0.281	0.001	0.673333	0.00321455	0.511	0.0117898
Yes	25	linalool	1105.04	1099		29.5147	0.16659	35.3767	0.305839	55.0783	0.619987	57.0687	0.614991	36.597	0.721249	39.499	0.473801	29.8747	0.0976746	35.9803	0.606325	40.163	0.832128	26.141	0.594233	39.852	0.0242693	42.925	0.147564	38.382	0.0377492	39.149	0.362398	51.239	0.254016	46.2103	0.081304	40.1707	0.503454
Yes	26	1-octen-3-yl-acetate	1113.81	1110		1.79433	0.0351331	0.755	0.0252389	0.424667	0.00929157	0.509	0.0337194	0.3515	0.0883883	0.817333	0.0217792	1.24167	0.00378594	0.349333	0.0170978	0.324667	0.0818189	0.259	0.0072111	0.439667	0.0215019	0.44	0.0360555	0.514333	0.00814453
Yes	27	cis- p-menth-2-en-1-ol	1120.3	1123.1						0.401333	0.0170978									0.264333	0.0645006
Yes	28	camphor	1139.07	1141		0.897667	0.0584323	0.535333	0.0057735	0.946	0.0692892	0.398	0.0743438	0.4505	0.0502046	0.315	0.0240208	0.972333	0.00321455	0.317667	0.0173877	10.1133	0.294014	10.126	0.138459	12.5503	0.224449	10.2133	0.046188	12.2713	0.0490034	10.324	0.112787	10.611	0.0447996	11.323	0.00888819	11.907	0.0466798
Yes	29	Hexyl isobutyrate	1149	1150				0.184667	0.00650641	0.151333	0.0206478	0.102	0.0167033	0.0645	0.0431335	0.144333	0.0209841	0.0826667	0.00152753			0.0863333	0.00750555	0.274	0.0467012	0.0993333	0.00416333			0.123333	0.00152753	0.127333	0.0083865	0.155	0.0461303	0.154667	0.00404145	0.12	0.052
Yes	30	borneol	1163.08	1166.2		3.156	0.0612944	2.412	0.0276225	1.50633	0.0085049	0.735	0.0280535	1.3975	0.0431335	0.525333	0.0187705	1.76233	0.0127017	0.799333	0.038553	6.30733	0.0863848	8.69467	0.319151	8.71133	0.0697878	7.85667	0.0152753	6.62533	0.0470567	6.20167	0.025658	5.48533	0.040501	7.33033	0.0358097	6.424	0.0797747
Yes	31	lavandulol	1167.85	1168.2		1.36967	0.0411987	2.44133	0.0185023	3.141	0.0271846	2.34	0.0266271	2.047	0.0240416	1.29933	0.00251661	2.348	0.00360555	2.61933	0.0207445	0.604	0.0238956	1.56867	0.00568624	0.978	0.054111	0.931667	0.00288675	0.885	0.00964365	0.650667	0.0085049	1.26233	0.0143643	1.43	0.0043589	0.585667	0.0206478
Yes	32	terpinen-4-ol	1175.24	1177.1		2.156	0.0393446	6.51633	0.041065	15.7987	0.181685	11.7307	0.042194	4.1465	0.0176777	13.755	0.225635	10.6477	0.0305014	22.439	0.231877	4.36933	0.0550848	2.64833	0.0378197	2.123	0.0274955	1.85333	0.0057735	1.863	0.006245	1.79567	0.0185831	5.34967	0.0355012	4.94033	0.0144338	1.53967	0.0353034
Yes	33	cryptone	1182.86	1183.6				0.968667	0.085143	0.468	0.0131149	0.319	0.0360139	0.358	0.039598	0.332667	0.0215019	0.344333	0.00057735	0.652667	0.0288675									0.124333	0.00057735	0.163	0.0121655					0.180667	0.0250067
Yes	34	p-cymen-8-ol	1183.46	1183.9		0.0763333	0.0143643
Yes	35	α-terpineol	1189.22	1191.5		1.85433	0.0238607	1.19533	0.0100167	0.944	0.0087178	1.18667	0.0156312	2.158	0.00707107	3.365	0.0389358	2.20567	0.00723418	1.06333	0.00665833	1.13667	0.0723418	0.575667	0.0260256	1.99833	0.0603683	3.42333	0.011547	2.73067	0.0140119	1.98233	0.00321455	1.152	0.0259422	1.251	0.00793725	1.834	0.036
Yes	36	Hexyl butanoate	1192.35	1195.5						0.832333	0.00950438	0.968667	0.0254034	0.758	0.0367696	0.983	0.00556776	0.837333	0.00472582	0.568	0.0156205									0.703333	0.00378594	0.738	0.0121244	0.631667	0.0207926	0.913667	0.00378594	0.722333	0.0488092
Yes	37	coelution of hexyl butanoate and 2,6-dimethyl-3,7-octadiene-2,6-diol	1193.01					1.26633	0.0184481
Yes	38	2,6-dimethyl-3,7-octadiene-2,6-diol (=3,7-Octadiene-2,6-diol, 2,6-dimethyl; 51276-34-7)	1195.91	1190		1.143	0.0753459													0.218667	0.0123423			2.24367	0.074628			0.906667	0.0057735
Yes	39	carveol	1218.94	1219				0.098	0.013											0.068	0.013	0.909667	0.0955737	1.35267	0.0428525	0.916333	0.0221886
Tentative	40	bornyl formate/isobornyl formate*	1222.71	1228.9		0.304667	0.0185023	0.228667	0.0202567	0.141333	0.0258134	0.105	0.0314325	0.1345	0.0346482	0.0546667	0.0245425	0.179333	0.00208167			0.293667	0.0113725	0.554667	0.0251064	0.166	0.00264575	0.183333	0.0057735	0.167333	0.00152753	0.178667	0.0219621	0.131	0.0183303	0.206	0.00458258	0.183333	0.00907377
Yes	41	nerol (cis-geraniol)	1228.71	1236.3		0.273	0.035171	0.242667	0.0265769	0.106667	0.0378594	0.161	0.0367151	0.199	0.0480833	0.467	0.0395095	0.309667	0.00057735	0.21	0.0283549			0.692667	0.0128582	0.116	0.00556776	0.276667	0.011547	0.236667	0.00321455	0.252333	0.0343851			0.122	0.00264575	0.157667	0.00929157
Yes	42	hexyl 2-methyl butanoate	1236.6	1234								0.137667	0.0195021											0.250333	0.00305505	0.169	0.003	0.193333	0.00763763					0.118333	0.0115036	0.204667	0.00057735
Yes	43	coelution of hexyl 2-methyl butanoate and cumin aldehyde	1236.85					0.433333	0.0240069	0.143	0.0255147					0.230333	0.109715	0.122	0.001											0.153	0.00264575	0.102333	0.0197315
Yes	44	cumin aldehyde	1236.79	1239																0.172333	0.0046188
Yes	45	neral (=β-citral)	1239.64	1242.1		0.232333	0.0342685																					0.106667	0.0152753
Yes	46	carvone	1241.32	1242				0.300667	0.0231589											0.183	0.0376431					0.109333	0.0116762			0.0846667	0.00416333	0.139667	0.0352184					0.154	0.0072111
Tentative	47	hexyl 3-methyl butanoate(=n-Hexyl iso-valerate)/n-valerate*	1241.74	1244																														0.091	0.0167033	0.130667	0.00305505
No*	48	unidentified	1249.08			0.239333	0.0195533	0.756333	0.0155349	0.505	0.0269072	0.642333	0.0309246	0.228	0.0296985	0.103667	0.0297714	0.602333	0.00702377	1.90533	0.00776745					0.117333	0.00057735			0.023	0.001	0.0516667	0.0246644	0.094	0.008544	0.233333	0.00305505	0.0743333	0.00404145
Yes	49	thymoquinone	1255	1260																								0.233333	0.011547
Yes	50	linalool acetate	1256.81	1255		23.805	0.170915	19.4327	0.19365	9.08	0.0634586	10.5127	0.0251462	24.445	0.141421	20.891	0.112787	23.2667	0.0655769	10.872	0.0953887	17.5503	0.239721	11.51	0.0072111	16.5037	0.295588	19.6667	0.0665833	19.861	0.039281	22.4683	0.189395	10.5677	0.0321455	12.1017	0.0220303	21.2287	0.273544
Yes	51	α-citral (geranial)	1270.01	1270		0.332	0.0242693											0.32	0.00556776					0.219	0.0141774											0.108	0.004
Yes	52	2,6-dimethylocta-1,7-diene-3,6-diol	1278.66	1286		0.340333	0.0166533																	0.875	0.0247588
Yes	53	bornyl acetate	1281.76	1284		0.87	0.0122882	0.469333	0.0369369					0.7	0.0212132			0.704	0.00556776			0.183333	0.0412957	0.281667	0.0471734	0.113333	0.0125033	0.123333	0.0152753	0.204	0.004	0.368	0.0546168	0.103	0.01249	0.208667	0.0215484	0.402667	0.00321455
Yes	54	lavandulyl acetate	1290.93	1289		7.38367	0.0297377	5.90533	0.0135769	2.12	0.058643	2.648	0.0815598	7.1875	0.00353553	3.788	0.215947	10.2293	0.043501	4.57667	0.0185831	1.12133	0.109842	1.13833	0.120571	1.15233	0.0115902	1.46667	0.0057735	1.80467	0.00568624	1.80833	0.0589689	1.154	0.0199249	1.30967	0.00550757	1.444	0.0176918
No*	55	unidentified	1343.5			0.762667	0.0554737											0.0776667	0.00351188			0.220333	0.0655769	1.211	0.0141774	0.104	0.0936162	0.153333	0.0057735			0.0416667	0.0179536			0.063	0.00458258
No*	56	unidentified	1351.5			1.18333	0.0105987	0.514	0.0156205	0.0526667	0.0125033	0.130667	0.0107858	0.248	0.00989949			0.243667	0.00208167	0.242667	0.020502	0.412333	0.0231805	1.355	0.0451331	0.197333	0.00757188	0.183333	0.011547	0.0353333	0.00057735	0.0703333	0.0127017			0.105333	0.0023094	0.149	0.00264575
No*	57	unidentified	1354.07			1.20433	0.0120139	0.586667	0.0411987	0.0613333	0.010116	0.164333	0.0291947	0.342	0.0183848			0.309	0.00964365	0.269	0.0357911	0.397333	0.0296704	1.17033	0.0270247	0.215667	0.00208167			0.0453333	0.0051316	0.102	0.0219317			0.134	0.00173205	0.199667	0.00832666
Yes	58	neryl acetate	1364.37	1363		2.418	0.169319	1.37567	0.0526909	0.259	0.0694766	0.826	0.00173205	0.713	0.0282843	1.09167	0.0230723	0.925	0.01	0.995333	0.0177858	1.42933	0.184066	4.252	0.20107	0.804333	0.00945163	0.718333	0.0202073	0.570333	0.0148436	0.604333	0.0219393	0.148333	0.0140119	0.585	0.0177764	0.509667	0.0546291
Yes	59	geranyl acetate	1383.96	1380		2.04933	0.0215019	1.65433	0.0688065	0.468667	0.0605337	0.704667	0.0090185	0.933	0.00707107	2.14833	0.0388115	1.53933	0.0135769	0.870667	0.0715006	0.466667	0.070316	0.544	0.0462925	0.573333	0.0542248	1.33167	0.00763763	0.982667	0.0295353	1.10067	0.0480035	0.254	0.0462277	0.754667	0.0193477	0.706	0.0971236
No*	60	unidentified	1393			0.238333	0.00550757											0.346667	0.155886	0.777	0.0675796			0.592667	0.0937354
Yes	61	caryophyllene	1411.91	1420				0.231	0.0252389	0.494667	0.026727	0.19	0.0101489	0.6475	0.00353553	2.15333	0.0122202	0.507	0.0315753	0.387	0.0294449			0.524333	0.0625806	0.091	0.0087178	0.21	0	0.551667	0.116809	0.595	0.00888819	0.344667	0.0164418	0.246333	0.0130128	0.299	0.0675352
Yes	62	α-Santalene	1414.46	1421		0.295	0.00264575	0.596	0.0725052	0.133333	0.00351188	0.0823333	0.0214554	0.358	0.0169706			0.107333	0.0122202	0.276	0.0746659			0.138333	0.0461988	0.0883333	0.00416333	0.186667	0.0057735	0.129333	0.336583	0.081	0.0101489			0.0703333	0.00650641	0.00666667	0.00057735
Yes	63	trans-α-bergamotene	1431.21	1434				0.192667	0.0712344	0.0456667	0.00152753			0.1035	0.013435	0.073	0.0122882	0.0903333	0.0190351	0.123333	0.0609289					0.046	0.002	0.0966667	0.0057735	0.09	0.00173205	0.078	0.007			0.054	0.00173205	0.0733333	0.00208167
Yes	64	α-humulene	1446.19	1453										0.0445	0.0106066	0.0803333	0.0057735
Yes	65	trans-β-farnesene	1455.2	1456				0.516	0.0177764	0.649667	0.00585947	0.281	0.0183303	0.159	0.0127279	0.319	0.0138564	0.199333	0.00776745					0.195333	0.0575702	0.158667	0.00776745	0.703333	0.0152753	0.761667	0.00602771	0.241667	0.192845	0.261333	0.0170978	0.185	0.00173205	0.191333	0.0046188
Yes	66	germacrene D	1473.45	1481												0.0956667	0.0051316							0.276333	0.0581062					0.136333	0.00288675	0.054	0.0155885
No*	67	unidentified				1.447	0.136923	0.514333	0.0425245							0.0443333	0.00602771			0.291	0.00953939	0.442333	0.0650103	1.53633	0.132851	0.162	0.003
Yes	68	γ-cadinene	1507.95	1513				0.144667	0.00450925	0.0633333	0.0112398									0.0886667	0.0085049	0.11	0.00781025	0.512667	0.0637364			0.255	0.035
Yes	69	caryophyllene oxide	1574.26	1581		2.00467	0.0352184	2.91567	0.0559851	0.926667	0.113271	0.845667	0.0110604	1.7275	0.0318198	1.14733	0.0353034	1.51	0.03747	2.588	0.0319531	0.241	0.0355528	1.52367	0.0255408	0.356333	0.00404145	0.613333	0.00288675	0.343333	0.019218	0.327	0.126787	0.208667	0.0104083	0.616	0.0043589	0.478667	0.00763763
Yes	70	humulene epoxide II	1600.91	1606				0.097	0.007									0.0343333	0.00321455	0.0666667	0.00152753			0.0993333	0.023029
Yes	71	cadinol T (cedrelalol)	1636.52	1635		0.241	0.00360555	0.488	0.0553263	0.0805	0.000707107							0.125667	0.0119304	0.204	0.012															0.0623333	0.0125033
Tentative	72	α-cadinol*	1667.89	1659				0.084	0.00264575											0.0586667	0.0011547
Yes	73	α-bisabolol	1682.42	1682.8														0.156	0.005													0.445333	0.0463069			0.399667	0.00208167	0.418667	0.00550757
Tentative	74	geranyl-p-cymene*	1954.86	nd				0.0626667	0.0247049

## Sheet: Table S2 LA ISO
	Table S2. Comparative table with % relative abundancies and normative content values given by ISO 3515 (other origins).
	Regulated components	ISO 3513 [%]	Cultivar
			LA1	LA2		LA3	LA4	LA5	LA6	LA7
			TF	TF	End of TF	TF	TF	TF	TF	TF
	limonene	≤1
	eucalyptol	≤ 3
	limonene+eucalyptol	max. 4	1.51	0.72	0.81	0.53	7.79	0.57	1.07	0.38
	cis- β-ocimene	1-10	un	un	0.06	un	0.08	0.82	0.02	un
	trans-β-ocimene	0,5-6	un	un	0.03	un	un	0.42	un	un
	3-octanone	≤3	57.07	0.4	0.5	0.36	un	0.23	0.31	0
	camphor	≤1,5	0.9	0.54	0.95	0.4	0.45	0.32	0.97	0.32
	linalool	20-43	29.51	35.38	55.08	57.07	36.6	39.5	29.87	35.98
	linalyl acetate	25-47	23.81	19.43	9.08	10.51	24.45	20.89	23.27	10.87
	lavandulol	≤3	1.37	2.44	3.14	2.34	2.05	1.3	2.35	2.62
	terpinen-4-ol	≤8	2.16	6.52	15.8	11.73	4.15	13.76	10.65	22.44
	lavandulyl acetate	≤8	7.38	5.91	2.12	2.65	7.19	3.79	10.23	4.58
	α-terpineol	≤ 2	1.85	1.2	0.94	1.19	2.16	3.37	2.21	1.06
	Note: Due to a coelution of limonene and eucalyptol they are presented as a sum. β-phellandrene was not detected in studied samples, but its traces might coellute with limonene and eucalyptol. In some cases, it was possible to quantitate them separately. TF - total flowering, un - undetected.

## Sheet: Table S3 LA Ph. Eur.
Table S3. Comparative table with % relative abundancies and normative content values given by Ph. Eur. 10th edition.
Regulated component	Ph. Eur. norm [%]	Cultivar
		LA1	LA2		LA3	LA4	LA5	LA6	LA7
		TF	TF	End of TF	TF	TF	TF	TF	TF
limonene	≤1
eucalyptol	≤ 2.5
eucalyptol + limonene	max. 3.5	1.51	0.72	0.81	0.53	7.79	0.57	1.07	0.38
3-octanone	0.1-5	0.15	0.4	0.5	0.36	un	0.23	0.31	un
linalool	20-45	29.51	35.38	55.08	57.07	36.6	39.5	29.87	35.98
camphor	≤ 1.2	0.9	0.54	0.95	0.4	0.45	0.32	0.97	0.32
lavandulol	min. 0.1	1.37	2.44	3.14	2.34	2.05	1.3	2.35	2.62
terpinen-4-ol	0.1-8	2.16	6.52	15.8	11.73	4.15	13.76	10.65	22.44
α-terpineol	≤ 2	1.85	1.2	0.94	1.19	2.16	3.37	2.21	1.06
linalyl acetate	25-47	23.81	19.43	9.08	10.51	24.45	20.89	23.27	10.87
lavandulyl acetate	min. 0.2	7.38	5.91	2.12	2.65	7.19	3.79	10.23	4.58
Note: Due to a coelution of limonene and eucalyptol, they are presented as a sum. In some cases, it was possible to quantitate them separately. un - undetected.

## Sheet:  Table S4. Spearman analysis
Table S4. Heatmap of Spearman correlation analysis results. TF - total flowering, EF- end of the total flowering, A and LA - Lavandula angustifolia cultivars, LI - L. intermedia cultivars.
	LA2 (TF)	LA7	LA1	LA4	LA5	LA6	LA2 (EF)	LA3	A1	A2 (2016)	A2 (2018)	A3	A4 (2017)	A4 (2018)	A5 (2017)	A5 (2018)	A6 (2017)	A6 (2018)	A7 (2017)	A7 (2018)	A8	A9	A10	A11	A12	A13 (2017)	A13 (2018)	LI2	LI1	LI3 (TF)	LI3 (EF)	LI8	LI4	LI5	LI6	LI7
LA2 (TF)	1	0.911742	0.892606	0.907254	0.683657	0.956065	0.880493	0.917803	0.94066	0.768015	0.222418	0.920775	0.810195	0.806711	0.695959	0.880493	0.868572	0.856264	0.885766	0.887523	0.859404	0.91077	0.894946	0.748683	0.891038	0.708261	0.912128	0.822858	0.822183	0.831649	0.833407	0.825246	0.717049	0.735825	0.674869	0.884396
LA7	0.911742	1	0.847311	0.973124	0.772695	0.925119	0.784149	0.936103	0.919355	0.832607	0.358751	0.901151	0.841418	0.812832	0.737452	0.891639	0.835617	0.881893	0.808818	0.845823	0.88459	0.802122	0.883215	0.822915	0.783268	0.748025	0.903092	0.773915	0.770523	0.799477	0.832091	0.837168	0.746263	0.772152	0.720712	0.847076
LA1	0.892606	0.847311	1	0.859781	0.520212	0.822497	0.683657	0.901979	0.933627	0.762743	0.202198	0.945423	0.913885	0.935573	0.673112	0.922673	0.945935	0.926594	0.841829	0.903341	0.7645	0.789451	0.905495	0.782075	0.79965	0.46573	0.875221	0.847473	0.894366	0.877363	0.838682	0.833189	0.674869	0.722638	0.630932	0.84044
LA4	0.907254	0.973124	0.859781	1	0.812637	0.943396	0.803861	0.908253	0.900351	0.817903	0.414838	0.878243	0.877578	0.84355	0.781044	0.915314	0.823968	0.8964	0.824923	0.839842	0.884599	0.816945	0.858209	0.817025	0.81878	0.686266	0.854761	0.766023	0.770111	0.815189	0.876646	0.884978	0.813515	0.852063	0.780167	0.874012
LA5	0.683657	0.772695	0.520212	0.812637	1	0.773684	0.596491	0.627468	0.573058	0.592982	0.679245	0.572936	0.619298	0.548904	0.72807	0.642105	0.499342	0.636244	0.673684	0.635088	0.791228	0.667837	0.620448	0.573684	0.663158	0.707018	0.6	0.418605	0.384886	0.434401	0.574814	0.60353	0.7	0.686266	0.529825	0.560772
LA6	0.956065	0.925119	0.822497	0.943396	0.773684	1	0.921053	0.894252	0.887231	0.778947	0.292233	0.861161	0.831579	0.744501	0.736842	0.880702	0.81176	0.849495	0.878947	0.850877	0.870175	0.897762	0.852128	0.754386	0.921053	0.750877	0.849123	0.799474	0.796135	0.843352	0.888986	0.882828	0.8	0.834577	0.784211	0.911804
LA2 (EF)	0.880493	0.784149	0.683657	0.803861	0.596491	0.921053	1	0.797718	0.804739	0.649123	0.164107	0.753955	0.642105	0.565644	0.62807	0.752632	0.69943	0.700307	0.770175	0.708772	0.74386	0.864414	0.724002	0.638596	0.880702	0.710526	0.750877	0.731022	0.736381	0.806494	0.81527	0.796483	0.7	0.734533	0.805263	0.87319
LA3	0.917803	0.936103	0.901979	0.908253	0.627468	0.894252	0.797718	1	0.964881	0.765248	0.181738	0.942418	0.836332	0.81931	0.666959	0.932865	0.906936	0.915716	0.8767	0.934621	0.829311	0.885865	0.957858	0.767003	0.862659	0.70645	0.969724	0.782265	0.826374	0.843723	0.792801	0.789781	0.624836	0.669008	0.660816	0.824407
A1	0.94066	0.919355	0.933627	0.900351	0.573058	0.887231	0.804739	0.964881	1	0.770513	0.161545	0.97055	0.825801	0.865146	0.663449	0.920579	0.91396	0.886743	0.839842	0.901273	0.790698	0.843723	0.922739	0.781044	0.817025	0.620448	0.939886	0.856014	0.882638	0.880597	0.827919	0.822395	0.659939	0.689201	0.683633	0.864794
A2 (2016)	0.768015	0.832607	0.762743	0.817903	0.592982	0.778947	0.649123	0.765248	0.770513	1	0.446687	0.826012	0.829825	0.740976	0.575439	0.770175	0.78631	0.804739	0.745614	0.759649	0.805263	0.633611	0.78631	0.980702	0.680702	0.549123	0.726316	0.758227	0.787347	0.798596	0.835454	0.834369	0.719298	0.731022	0.624561	0.795086
A2 (2018)	0.222418	0.358751	0.202198	0.414838	0.679245	0.292233	0.164107	0.181738	0.161545	0.446687	1	0.227693	0.33699	0.332308	0.625713	0.306275	0.151888	0.348112	0.262396	0.241334	0.388767	0.148376	0.208077	0.466871	0.219394	0.177271	0.126371	0.127305	0.183736	0.205443	0.332748	0.37638	0.588855	0.508341	0.322071	0.258121
A3	0.920775	0.901151	0.945423	0.878243	0.572936	0.861161	0.753955	0.942418	0.97055	0.826012	0.227693	1	0.871706	0.878203	0.662567	0.913885	0.963517	0.912528	0.875221	0.933218	0.827769	0.798242	0.954726	0.829527	0.815467	0.585238	0.915643	0.824616	0.885563	0.872089	0.824616	0.816419	0.662567	0.683078	0.606328	0.833407
A4 (2017)	0.810195	0.841418	0.913885	0.877578	0.619298	0.831579	0.642105	0.836332	0.825801	0.829825	0.33699	0.871706	1	0.878423	0.719298	0.929825	0.903028	0.945151	0.864912	0.884211	0.826316	0.716981	0.8767	0.821053	0.810526	0.507018	0.77193	0.738043	0.818982	0.841597	0.880211	0.86785	0.74386	0.809127	0.652632	0.81527
A4 (2018)	0.806711	0.812832	0.935573	0.84355	0.548904	0.744501	0.565644	0.81931	0.865146	0.740976	0.332308	0.878203	0.878423	1	0.680183	0.86785	0.877486	0.90437	0.731285	0.823797	0.678421	0.665056	0.817547	0.755954	0.660799	0.385907	0.792078	0.796392	0.830541	0.81314	0.784052	0.798673	0.674896	0.713095	0.579741	0.767304
A5 (2017)	0.695959	0.737452	0.673112	0.781044	0.72807	0.736842	0.62807	0.666959	0.663449	0.575439	0.625713	0.662567	0.719298	0.680183	1	0.805263	0.61606	0.781044	0.659649	0.670175	0.640351	0.582712	0.626591	0.575439	0.689474	0.396491	0.552632	0.508995	0.61863	0.67047	0.740676	0.755073	0.857895	0.790698	0.649123	0.709083
A5 (2018)	0.880493	0.891639	0.922673	0.915314	0.642105	0.880702	0.752632	0.932865	0.920579	0.770175	0.306275	0.913885	0.929825	0.86785	0.805263	1	0.892497	0.968846	0.884211	0.931579	0.805263	0.81878	0.911804	0.77193	0.875439	0.577193	0.868421	0.739798	0.840072	0.871435	0.871435	0.866969	0.750877	0.785432	0.707018	0.852128
A6 (2017)	0.868572	0.835617	0.945935	0.823968	0.499342	0.81176	0.69943	0.906936	0.91396	0.78631	0.151888	0.963517	0.903028	0.877486	0.61606	0.892497	1	0.919227	0.888986	0.93111	0.81176	0.784021	0.954346	0.78631	0.81527	0.551997	0.87319	0.773486	0.845715	0.841967	0.784021	0.765101	0.580957	0.626866	0.52918	0.769974
A6 (2018)	0.856264	0.881893	0.926594	0.8964	0.636244	0.849495	0.700307	0.915716	0.886743	0.804739	0.348112	0.912528	0.945151	0.90437	0.781044	0.968846	0.919227	1	0.863537	0.937253	0.800351	0.793679	0.920105	0.806494	0.845108	0.568671	0.864414	0.745391	0.834286	0.860404	0.847234	0.851924	0.727512	0.760755	0.646775	0.81914
A7 (2017)	0.885766	0.808818	0.841829	0.824923	0.673684	0.878947	0.770175	0.8767	0.839842	0.745614	0.262396	0.875221	0.864912	0.731285	0.659649	0.884211	0.888986	0.863537	1	0.952632	0.891228	0.896007	0.939886	0.729825	0.945614	0.67193	0.836842	0.641509	0.729351	0.750329	0.746819	0.720712	0.596491	0.637999	0.521053	0.731022
A7 (2018)	0.887523	0.845823	0.903341	0.839842	0.635088	0.850877	0.708772	0.934621	0.901273	0.759649	0.241334	0.933218	0.884211	0.823797	0.670175	0.931579	0.93111	0.937253	0.952632	1	0.836842	0.874945	0.980255	0.750877	0.901754	0.642105	0.912281	0.704695	0.790862	0.790698	0.746819	0.740095	0.592982	0.620448	0.505263	0.741553
A8	0.859404	0.88459	0.7645	0.884599	0.791228	0.870175	0.74386	0.829311	0.790698	0.805263	0.388767	0.827769	0.826316	0.678421	0.640351	0.805263	0.81176	0.800351	0.891228	0.836842	1	0.81176	0.883721	0.785965	0.819298	0.784211	0.814035	0.574814	0.601055	0.639754	0.720492	0.699566	0.624561	0.669592	0.55614	0.708205
A9	0.91077	0.802122	0.789451	0.816945	0.667837	0.897762	0.864414	0.885865	0.843723	0.633611	0.148376	0.798242	0.716981	0.665056	0.582712	0.81878	0.784021	0.793679	0.896007	0.874945	0.81176	1	0.864794	0.637122	0.941641	0.773146	0.888986	0.692713	0.683957	0.720808	0.694469	0.68577	0.542343	0.595259	0.606406	0.750658
A10	0.894946	0.883215	0.905495	0.858209	0.620448	0.852128	0.724002	0.957858	0.922739	0.78631	0.208077	0.954726	0.8767	0.817547	0.626591	0.911804	0.954346	0.920105	0.939886	0.980255	0.883721	0.864794	1	0.779289	0.86968	0.687144	0.939886	0.712028	0.784177	0.785777	0.740123	0.726317	0.559895	0.602283	0.516893	0.743635
A11	0.748683	0.822915	0.782075	0.817025	0.573684	0.754386	0.638596	0.767003	0.781044	0.980702	0.466871	0.829527	0.821053	0.755954	0.575439	0.77193	0.78631	0.806494	0.729825	0.750877	0.785965	0.637122	0.779289	1	0.666667	0.501754	0.722807	0.768758	0.796135	0.807372	0.826678	0.828202	0.7	0.719614	0.650877	0.7828
A12	0.891038	0.783268	0.79965	0.81878	0.663158	0.921053	0.880702	0.862659	0.817025	0.680702	0.219394	0.815467	0.810526	0.660799	0.689474	0.875439	0.81527	0.845108	0.945614	0.901754	0.819298	0.941641	0.86968	0.666667	1	0.687719	0.814035	0.681878	0.750441	0.799474	0.801229	0.783268	0.673684	0.716104	0.663158	0.81176
A13 (2017)	0.708261	0.748025	0.46573	0.686266	0.707018	0.750877	0.710526	0.70645	0.620448	0.549123	0.177271	0.585238	0.507018	0.385907	0.396491	0.577193	0.551997	0.568671	0.67193	0.642105	0.784211	0.773146	0.687144	0.501754	0.687719	1	0.764912	0.42738	0.362039	0.42036	0.462484	0.450225	0.354386	0.408951	0.445614	0.516893
A13 (2018)	0.912128	0.903092	0.875221	0.854761	0.6	0.849123	0.750877	0.969724	0.939886	0.726316	0.126371	0.915643	0.77193	0.792078	0.552632	0.868421	0.87319	0.864414	0.836842	0.912281	0.814035	0.888986	0.939886	0.722807	0.814035	0.764912	1	0.76086	0.766258	0.762615	0.70294	0.702209	0.517544	0.570426	0.568421	0.76086
LI2	0.822858	0.773915	0.847473	0.766023	0.418605	0.799474	0.731022	0.782265	0.856014	0.758227	0.127305	0.824616	0.738043	0.796392	0.508995	0.739798	0.773486	0.745391	0.641509	0.704695	0.574814	0.692713	0.712028	0.768758	0.681878	0.42738	0.76086	1	0.944177	0.920983	0.86655	0.872638	0.707328	0.746269	0.759105	0.90518
LI1	0.822183	0.770523	0.894366	0.770111	0.384886	0.796135	0.736381	0.826374	0.882638	0.787347	0.183736	0.885563	0.818982	0.830541	0.61863	0.840072	0.845715	0.834286	0.729351	0.790862	0.601055	0.683957	0.784177	0.796135	0.750441	0.362039	0.766258	0.944177	1	0.982858	0.912528	0.908211	0.748683	0.778023	0.755713	0.921319
LI3 (TF)	0.831649	0.799477	0.877363	0.815189	0.434401	0.843352	0.806494	0.843723	0.880597	0.798596	0.205443	0.872089	0.841597	0.81314	0.67047	0.871435	0.841967	0.860404	0.750329	0.790698	0.639754	0.720808	0.785777	0.807372	0.799474	0.42036	0.762615	0.920983	0.982858	1	0.95259	0.945799	0.791575	0.831431	0.831066	0.95259
LI3 (EF)	0.833407	0.832091	0.838682	0.876646	0.574814	0.888986	0.81527	0.792801	0.827919	0.835454	0.332748	0.824616	0.880211	0.784052	0.740676	0.871435	0.784021	0.847234	0.746819	0.746819	0.720492	0.694469	0.740123	0.826678	0.801229	0.462484	0.70294	0.86655	0.912528	0.95259	1	0.994278	0.90566	0.944688	0.888986	0.977173
LI8	0.825246	0.837168	0.833189	0.884978	0.60353	0.882828	0.796483	0.789781	0.822395	0.834369	0.37638	0.816419	0.86785	0.798673	0.755073	0.866969	0.765101	0.851924	0.720712	0.740095	0.699566	0.68577	0.726317	0.828202	0.783268	0.450225	0.702209	0.872638	0.908211	0.945799	0.994278	1	0.926	0.955495	0.891639	0.974005
LI4	0.717049	0.746263	0.674869	0.813515	0.7	0.8	0.7	0.624836	0.659939	0.719298	0.588855	0.662567	0.74386	0.674896	0.857895	0.750877	0.580957	0.727512	0.596491	0.592982	0.624561	0.542343	0.559895	0.7	0.673684	0.354386	0.517544	0.707328	0.748683	0.791575	0.90566	0.926	1	0.967969	0.835088	0.877578
LI5	0.735825	0.772152	0.722638	0.852063	0.686266	0.834577	0.734533	0.669008	0.689201	0.731022	0.508341	0.683078	0.809127	0.713095	0.790698	0.785432	0.626866	0.760755	0.637999	0.620448	0.669592	0.595259	0.602283	0.719614	0.716104	0.408951	0.570426	0.746269	0.778023	0.831431	0.944688	0.955495	0.967969	1	0.901273	0.912204
LI6	0.674869	0.720712	0.630932	0.780167	0.529825	0.784211	0.805263	0.660816	0.683633	0.624561	0.322071	0.606328	0.652632	0.579741	0.649123	0.707018	0.52918	0.646775	0.521053	0.505263	0.55614	0.606406	0.516893	0.650877	0.663158	0.445614	0.568421	0.759105	0.755713	0.831066	0.888986	0.891639	0.835088	0.901273	1	0.899517
LI7	0.884396	0.847076	0.84044	0.874012	0.560772	0.911804	0.87319	0.824407	0.864794	0.795086	0.258121	0.833407	0.81527	0.767304	0.709083	0.852128	0.769974	0.81914	0.731022	0.741553	0.708205	0.750658	0.743635	0.7828	0.81176	0.516893	0.76086	0.90518	0.921319	0.95259	0.977173	0.974005	0.877578	0.912204	0.899517	1
														Spearman correlation R2
														< 0.2 - no linear relationship
										0.4				0.2 - 0.4 - weak correlation
										0.7				0.4 -0.7 - moderate relationship
										0.9				0.7 - 0.9 - fairly strong relationship
														> 0.9 - very strong relation
